# Supplementary material for: Enzymes Involved in Antioxidant and Detoxification Processes Present Changes in the Expression Levels of Their Coding Genes under the Stress Caused by the Presence of Antimony in Tomato
Source: Plants (Basel). 2024 Feb 23;13(5):609. doi: 10.3390/plants13050609 (PMC10934734; doi:10.3390/plants13050609)
Supplement: Supplementary file 1 [file plants-13-00609-s001.zip]

Archive with 1 entries (1 files):
- plants-2764251-supplementary.pdf
